# Supplementary material for: Creation and Acceptability of a Fragrance with a Characteristic Tawny Port Wine-Like Aroma
Source: Foods. 2020 Sep 6;9(9):1244. doi: 10.3390/foods9091244 (PMC7555520; doi:10.3390/foods9091244)
Supplement: Supplementary file 1 [file foods-09-01244-s001.zip]

Archive with 6 entries (6 files):
- Supplementary form 1S.docx
- Supplementary form 2S.docx
- Supplementary form 3S.docx
- Supplementary form 4S.docx
- Supplementary form 5S.docx
- Supplementary form 6S.docx
